# Supplementary material for: Mapping Staphylococcus aureus at Early and Late Stages of Infection in a Clinically Representative Hip Prosthetic Joint Infection Rat Model
Source: Microorganisms. 2024 Sep 14;12(9):1895. doi: 10.3390/microorganisms12091895 (PMC11433939; doi:10.3390/microorganisms12091895)
Supplement: Supplementary file 1 [file microorganisms-12-01895-s001.zip]

Archive with 4 entries (4 files):
- Suplement Figure  S2.jpg
- Suplement Figure  S3.jpg
- Suplement Figure  S4.jpg
- Supplement Figure  S1.jpg
